# Supplementary material for: Alterations in Faecal Metagenomics and Serum Metabolomics Indicate Management Strategies for Patients With Budd-Chiari Syndrome
Source: Front Cell Infect Microbiol. 2021 Oct 21;11:730091. doi: 10.3389/fcimb.2021.730091 (PMC8567795; doi:10.3389/fcimb.2021.730091)
Supplement: Supplementary file 5 [file Table_1.xlsx]

## Sheet: S1
Supplementary Table 1. PERMANOVA for the influence of B-CS phenotypes on the metabolome (999 permutations, Bray-Curtis distance).
phenotype	Df	SumsOfSqs	MeanSqs	F.Model	R2	Pr(>F)
IVCHT-PHT- vs IVCHT+PHT-	1	0.0127472	0.0127472	0.971035	0.0441962	0.477
IVCHT-PHT- vs IVCHT+PHT+	1	0.015878	0.015878	0.925833	0.00935886	0.456
IVCHT-PHT- vs IVCHT-PHT+	1	0.0213929	0.0213929	0.917337	0.0120834	0.382

## Sheet: S2
Supplementary Table 2. PERMANOVA for the influence of B-CS phenotypes on the metagenome (999 permutations, Bray-Curtis distance).
phenotype	Df	SumsOfSqs	MeanSqs	F.Model	R2	Pr(>F)
IVCHT-PHT-_vs_IVCHT+PHT- (gene)	1	0.410386	0.410386	1.14999	0.0309554	0.25
IVCHT-PHT-_vs_IVCHT+PHT- (phylum)	1	0.344711	0.344711	5.28758	0.128067	0.02
IVCHT-PHT-_vs_IVCHT+PHT- (genus)	1	0.295903	0.295903	1.32002	0.0353704	0.251
IVCHT-PHT-_vs_IVCHT+PHT- (species)	1	0.376507	0.376507	1.18317	0.03182	0.267
IVCHT-PHT-_vs_IVCHT+PHT+ (gene)	1	0.342395	0.342395	0.952798	0.00890858	0.477
IVCHT-PHT-_vs_IVCHT+PHT+ (phylum)	1	0.168821	0.168821	2.43306	0.0224383	0.105
IVCHT-PHT-_vs_IVCHT+PHT+ (genus)	1	0.177339	0.177339	0.801297	0.00750269	0.51
IVCHT-PHT-_vs_IVCHT+PHT+ (species)	1	0.328374	0.328374	0.987956	0.00923427	0.42
IVCHT-PHT-_vs_IVCHT-PHT+ (gene)	1	0.40336	0.40336	1.11806	0.0146885	0.242
IVCHT-PHT-_vs_IVCHT-PHT+ (phylum)	1	0.208419	0.208419	2.88715	0.0370684	0.049
IVCHT-PHT-_vs_IVCHT-PHT+ (genus)	1	0.275506	0.275506	1.21908	0.0159944	0.242
IVCHT-PHT-_vs_IVCHT-PHT+ (species)	1	0.434465	0.434465	1.28149	0.0167995	0.176

## Sheet: S3
Sipplementary Table 3. PERMANOVA for the influence of treated or untreated B-CS phenotypes on the metabolome (999 permutations, Bray-Curtis distance).
phenotype	Df	SumsOfSqs	MeanSqs	F.Model	R2	Pr(>F)
untreated_IVCHT+PHT- vs treated_IVCHT+PHT-	1	0.01465	0.01465	0.925853	0.0932769	0.548
untreated_IVCHT+PHT+ vs treated_IVCHT+PHT+	1	0.0321384	0.0321384	1.80655	0.0205742	0.051
untreated_IVCHT-PHT+ vs treated_IVCHT-PHT+	1	0.0524542	0.0524542	2.09421	0.032172	0.068

## Sheet: S4
Supplementary Table 4. PERMANOVA for the influence of treated or untreated B-CS phenotypes on the metagenome (999 permutations, Bray-Curtis distance).
phenotype	Df	SumsOfSqs	MeanSqs	F.Model	R2	Pr(>F)
treated_IVCHT+PHT-_vs_untreated_IVCHT+PHT- (gene)	1	0.278681	0.278681	0.7435	0.0358425	0.839
treated_IVCHT+PHT-_vs_untreated_IVCHT+PHT- (phylum)	1	0.0632531	0.0632531	0.659772	0.0319351	0.511
treated_IVCHT+PHT-_vs_untreated_IVCHT+PHT- (genus)	1	0.106383	0.106383	0.412029	0.0201856	0.88
treated_IVCHT+PHT-_vs_untreated_IVCHT+PHT- (species)	1	0.205204	0.205204	0.61562	0.0298618	0.846
treated_IVCHT+PHT+_vs_untreated_IVCHT+PHT+ (gene)	1	0.265571	0.265571	0.729715	0.00804273	0.887
treated_IVCHT+PHT+_vs_untreated_IVCHT+PHT+ (phylum)	1	0.0104288	0.0104288	0.134502	0.00149223	0.882
treated_IVCHT+PHT+_vs_untreated_IVCHT+PHT+ (genus)	1	0.176581	0.176581	0.775874	0.00854714	0.554
treated_IVCHT+PHT+_vs_untreated_IVCHT+PHT+ (species)	1	0.204056	0.204056	0.603243	0.00665807	0.886
treated_IVCHT-PHT+_vs_untreated_IVCHT-PHT+ (gene)	1	0.314665	0.314665	0.856682	0.0143122	0.63
treated_IVCHT-PHT+_vs_untreated_IVCHT-PHT+ (phylum)	1	0.102066	0.102066	1.21757	0.0202196	0.265
treated_IVCHT-PHT+_vs_untreated_IVCHT-PHT+ (genus)	1	0.146612	0.146612	0.617716	0.0103613	0.68
treated_IVCHT-PHT+_vs_untreated_IVCHT-PHT+ (species)	1	0.3042	0.3042	0.873836	0.0145946	0.552
